# Supplementary material for: Lateralized embodiment of ambiguous human silhouettes: Data on sex differences
Source: Data Brief. 2019 May 23;25:104009. doi: 10.1016/j.dib.2019.104009 (PMC6545413; doi:10.1016/j.dib.2019.104009)
Supplement: Multimedia component 2 [file mmc2.xlsx]

## Sheet: ALL_ORIENTATION
NUMBER	SEX	AGE	AWARENESS	AWARENESS_NUM	LATERALITY_QUOTIENT	PARTICIPANTS_HANDEDNESS	LS_LH_B	LS_RH_B	RS_LH_B	RS_RH_B	LS_LH_F	LS_RH_F	RS_LH_F	RS_RH_F	LS_F	RS_F	LS_B	RS_B	RH_F	LH_F	RH_B	LH_B	F	B	RH_R	RH_L	LH_R	LH_L	R	L	CT_RH_F	CT_RH_B	CT_LH_F	CT_LH_B	ZLS_LH_B	ZLS_RH_B	ZRS_LH_B	ZRS_RH_B	ZLS_LH_F	ZLS_RH_F	ZRS_LH_F	ZRS_RH_F	OUTLIER_ORIENTATION
1	F	22		1	0.655172	RIGHT	10	6	7	5	16	20	19	21	36	40	16	12	41	35	11	17	76	28	25	27	23	29	48	56	13	39	16	36	1.19392	0.264614	0.0920699	-0.634469	-1.19392	-0.264614	-0.0920699	0.634469	1
2	F	28		1	0.619048	RIGHT	12	9	7	9	14	17	19	17	31	36	21	16	34	33	18	19	67	37	26	26	21	31	47	57	17	35	23	29	1.7237	1.12048	0.0920699	0.386601	-1.7237	-1.12048	-0.0920699	-0.386601	1
3	M	23		1	0.529412	RIGHT	2	4	7	8	24	22	19	18	46	37	6	15	40	43	12	9	83	21	30	22	31	21	61	43	19	33	21	31	-0.925196	-0.30596	0.0920699	0.131333	0.925196	0.30596	-0.0920699	-0.131333	1
4	F	25		1	0.571429	RIGHT	3	0	5	6	23	26	21	20	49	41	3	11	46	44	6	8	90	14	32	20	28	24	60	44	16	36	25	27	-0.660306	-1.44711	-0.426528	-0.379202	0.660306	1.44711	0.426528	0.379202	1
5	F	26		1	0.4	RIGHT	5	3	7	6	21	23	19	20	44	39	8	13	43	40	9	12	83	21	29	23	28	24	57	47	17	35	18	34	-0.130526	-0.591248	0.0920699	-0.379202	0.130526	0.591248	-0.0920699	0.379202	1
6	M	30		1	0.351351	RIGHT	4	8	6	4	22	18	20	22	40	42	12	10	40	42	12	10	82	22	22	30	28	24	50	54	25	27	22	30	-0.395416	0.835189	-0.167229	-0.889736	0.395416	-0.835189	0.167229	0.889736	1
7	F	24		1	0.823529	RIGHT	4	4	14	15	22	22	12	11	44	23	8	29	33	34	19	18	67	37	37	15	36	16	73	31	29	23	28	24	-0.395416	-0.30596	1.90716	1.9182	0.395416	0.30596	-1.90716	-1.9182	1
8	F	25		1	0.47619	RIGHT	1	5	0	4	25	21	26	22	46	48	6	4	43	51	9	1	94	10	25	27	25	27	50	54	25	27	27	25	-1.19009	-0.020673	-1.72302	-0.889736	1.19009	0.020673	1.72302	0.889736	1
9	M	19		1	0.371429	RIGHT	4	2	3	7	22	24	23	19	46	42	6	10	43	45	9	7	88	16	31	21	25	27	56	48	24	28	23	29	-0.395416	-0.876535	-0.945126	-0.123934	0.395416	0.876535	0.945126	0.123934	1
10	F	24		1	0.310345	RIGHT	14	12	12	17	12	14	14	9	26	23	26	29	23	26	29	26	49	55	31	21	24	28	55	49	29	23	33	19	2.25348	1.97634	1.38856	2.42874	-2.25348	-1.97634	-1.38856	-2.42874	2
11	F	25		1	0.589744	RIGHT	1	0	3	1	25	26	23	25	51	48	1	4	51	48	1	4	99	5	27	25	28	24	55	49	24	28	29	23	-1.19009	-1.44711	-0.945126	-1.65554	1.19009	1.44711	0.945126	1.65554	1
12	M	19	YES	2	0.5	RIGHT	16	20	19	23	10	6	7	3	16	10	36	42	9	17	43	35	26	78	29	23	29	23	58	46	27	25	19	33
13	F	19		1	0.677419	RIGHT	5	4	4	7	21	22	22	19	43	41	9	11	41	43	11	9	84	20	29	23	25	27	54	50	18	34	16	36	-0.130526	-0.30596	-0.685827	-0.123934	0.130526	0.30596	0.685827	0.123934	1
14	M	23		1	-0.6	LEFT	0	2	3	3	26	24	23	23	50	46	2	6	47	49	5	3	96	8	27	25	29	23	56	48	18	34	25	27	-1.45498	-0.876535	-0.945126	-1.145	1.45498	0.876535	0.945126	1.145	1
15	M	22		1	0.75	RIGHT	3	4	6	8	23	22	20	18	45	38	7	14	40	43	12	9	83	21	30	22	29	23	59	45	33	19	33	19	-0.660306	-0.30596	-0.167229	0.131333	0.660306	0.30596	0.167229	-0.131333	1
16	F	20		1	0.529412	RIGHT	12	3	7	10	14	23	19	16	37	35	15	17	39	33	13	19	72	32	33	19	21	31	54	50	18	34	20	32	1.7237	-0.591248	0.0920699	0.641868	-1.7237	0.591248	-0.0920699	-0.641868	1
17	M	21		1	0.538462	RIGHT	11	6	9	12	15	20	17	14	35	31	17	21	34	32	18	20	66	38	32	20	24	28	56	48	32	20	20	32	1.45881	0.264614	0.610668	1.1524	-1.45881	-0.264614	-0.610668	-1.1524	1
18	F	25		1	0.5	RIGHT	9	12	11	10	17	14	15	16	31	31	21	21	30	32	22	20	62	42	24	28	28	24	52	52	23	29	24	28	0.929035	1.97634	1.12927	0.641868	-0.929035	-1.97634	-1.12927	-0.641868	1
19	F	21		1	0.615385	RIGHT	6	9	8	12	20	17	18	14	37	32	15	20	31	38	21	14	69	35	29	23	28	24	57	47	27	25	37	15	0.134364	1.12048	0.351369	1.1524	-0.134364	-1.12048	-0.351369	-1.1524	1
20	M	27		1	0.454545	RIGHT	7	5	4	3	19	21	22	23	40	45	12	7	44	41	8	11	85	19	24	28	23	29	47	57	30	22	34	18	0.399254	-0.020673	-0.685827	-1.145	-0.399254	0.020673	0.685827	1.145	1
21	F	25		1	-0.037037	LEFT	2	3	5	5	24	23	21	21	47	42	5	10	44	45	8	7	89	15	28	24	29	23	57	47	28	24	26	26	-0.925196	-0.591248	-0.426528	-0.634469	0.925196	0.591248	0.426528	0.634469	1
22	F	21		1	0.703704	RIGHT	6	7	6	9	20	19	20	17	39	37	13	15	36	40	16	12	76	28	28	24	26	26	54	50	17	35	21	31	0.134364	0.549902	-0.167229	0.386601	-0.134364	-0.549902	0.167229	-0.386601	1
23	M	26		1	0.235294	RIGHT	8	9	10	5	18	17	16	21	35	37	17	15	38	34	14	18	72	32	22	30	28	24	50	54	31	21	32	20	0.664145	1.12048	0.869967	-0.634469	-0.664145	-1.12048	-0.869967	0.634469	1
24	F	23		1	0.692308	RIGHT	6	4	5	5	20	22	21	21	42	42	10	10	43	41	9	11	84	20	27	25	25	27	52	52	27	25	34	18	0.134364	-0.30596	-0.426528	-0.634469	-0.134364	0.30596	0.426528	0.634469	1
25	F	22		1	0.533333	RIGHT	11	4	11	9	15	22	15	17	37	32	15	20	39	30	13	22	69	35	31	21	26	26	57	47	26	26	22	30	1.45881	-0.30596	1.12927	0.386601	-1.45881	0.30596	-1.12927	-0.386601	1
26	M	22	YES	2	0.555556	RIGHT	3	5	4	6	23	21	22	20	44	42	8	10	41	45	11	7	86	18	27	25	27	25	54	50	26	26	32	20
27	F	21		1	0.575758	RIGHT	18	19	20	14	8	7	6	12	15	18	37	34	19	14	33	38	33	71	21	31	28	24	49	55	12	40	11	41	3.31304	3.97335	3.46296	1.66294	-3.31304	-3.97335	-3.46296	-1.66294	2
28	F	23		1	0.5	RIGHT	5	6	7	11	21	20	19	15	41	34	11	18	35	40	17	12	75	29	31	21	28	24	59	45	42	10	39	13	-0.130526	0.264614	0.0920699	0.897135	0.130526	-0.264614	-0.0920699	-0.897135	1
29	M	20		1	0.777778	RIGHT	6	3	5	3	20	23	21	23	43	44	9	8	46	41	6	11	87	17	26	26	25	27	51	53	26	26	28	24	0.134364	-0.591248	-0.426528	-1.145	-0.134364	0.591248	0.426528	1.145	1
30	F	21		1	0.4	RIGHT	2	2	6	8	24	24	20	18	48	38	4	14	42	44	10	8	86	18	32	20	30	22	62	42	24	28	28	24	-0.925196	-0.876535	-0.167229	0.131333	0.925196	0.876535	0.167229	-0.131333	1
31	M	24		1	0.609756	RIGHT	4	9	12	17	22	17	14	9	39	23	13	29	26	36	26	16	62	42	34	18	34	18	68	36	31	21	30	22	-0.395416	1.12048	1.38856	2.42874	0.395416	-1.12048	-1.38856	-2.42874	2
32	M	26		1	0.25	RIGHT	8	8	8	11	18	18	18	15	36	33	16	19	33	36	19	16	69	35	29	23	26	26	55	49	49	3	49	3	0.664145	0.835189	0.351369	0.897135	-0.664145	-0.835189	-0.351369	-0.897135	1
33	F	21		1	0.692308	RIGHT	8	9	13	14	18	17	13	12	35	25	17	27	29	31	23	21	60	44	31	21	31	21	62	42	22	30	22	30	0.664145	1.12048	1.64786	1.66294	-0.664145	-1.12048	-1.64786	-1.66294	1
34	M	30		1	0.6875	RIGHT	5	9	16	14	21	17	10	12	38	22	14	30	29	31	23	21	60	44	31	21	37	15	68	36	35	17	37	15	-0.130526	1.12048	2.42576	1.66294	0.130526	-1.12048	-2.42576	-1.66294	2
35	M	23	YES	2	0.454545	RIGHT	8	2	9	13	18	24	17	13	42	30	10	22	37	35	15	17	72	32	37	15	27	25	64	40	37	15	34	18
36	F	27		1	0.560976	RIGHT	8	8	14	8	18	18	12	18	36	30	16	22	36	30	16	22	66	38	26	26	32	20	58	46	27	25	21	31	0.664145	0.835189	1.90716	0.131333	-0.664145	-0.835189	-1.90716	-0.131333	1
37	F	22		1	0.92	RIGHT	6	8	8	12	20	18	18	14	38	32	14	20	32	38	20	14	70	34	30	22	28	24	58	46	26	26	32	20	0.134364	0.835189	0.351369	1.1524	-0.134364	-0.835189	-0.351369	-1.1524	1
38	M	26		1	-0.333333	LEFT	19	15	16	17	7	11	10	9	18	19	34	33	20	17	32	35	37	67	28	24	23	29	51	53	31	21	31	21	3.57793	2.8322	2.42576	2.42874	-3.57793	-2.8322	-2.42576	-2.42874	2
39	F	23		1	0.741935	RIGHT	6	4	6	9	20	22	20	17	42	37	10	15	39	40	13	12	79	25	31	21	26	26	57	47	17	35	20	32	0.134364	-0.30596	-0.167229	0.386601	-0.134364	0.30596	0.167229	-0.386601	1
40	M	27		1	0.761905	RIGHT	2	0	4	4	24	26	22	22	50	44	2	8	48	46	4	6	94	10	30	22	28	24	58	46	41	11	32	20	-0.925196	-1.44711	-0.685827	-0.889736	0.925196	1.44711	0.685827	0.889736	1
41	F	24		1	-0.214286	LEFT	8	9	8	9	18	17	18	17	35	35	17	17	34	36	18	16	70	34	26	26	26	26	52	52	25	27	26	26	0.664145	1.12048	0.351369	0.386601	-0.664145	-1.12048	-0.351369	-0.386601	1
42	M	24		1	0.4	RIGHT	3	4	5	2	23	22	21	24	45	45	7	7	46	44	6	8	90	14	24	28	28	24	52	52	22	30	18	34	-0.660306	-0.30596	-0.426528	-1.40027	0.660306	0.30596	0.426528	1.40027	1
43	M	25		1	0.571429	RIGHT	11	11	12	7	15	15	14	19	30	33	22	19	34	29	18	23	63	41	22	30	27	25	49	55	18	34	29	23	1.45881	1.69105	1.38856	-0.123934	-1.45881	-1.69105	-1.38856	0.123934	1
44	F	21		1	0.733333	RIGHT	2	2	4	7	24	24	22	19	48	41	4	11	43	46	9	6	89	15	31	21	28	24	59	45	33	19	39	13	-0.925196	-0.876535	-0.685827	-0.123934	0.925196	0.876535	0.685827	0.123934	1
45	M	29		1	0.625	RIGHT	7	6	8	11	19	20	18	15	39	33	13	19	35	37	17	15	72	32	31	21	27	25	58	46	23	29	19	33	0.399254	0.264614	0.351369	0.897135	-0.399254	-0.264614	-0.351369	-0.897135	1
46	F	20		1	1	RIGHT	3	3	6	5	23	23	20	21	46	41	6	11	44	43	8	9	87	17	28	24	29	23	57	47	33	19	36	16	-0.660306	-0.591248	-0.167229	-0.634469	0.660306	0.591248	0.167229	0.634469	1
47	M	29		1	0.636364	RIGHT	1	0	2	4	25	26	24	22	51	46	1	6	48	49	4	3	97	7	30	22	27	25	57	47	24	28	25	27	-1.19009	-1.44711	-1.20442	-0.889736	1.19009	1.44711	1.20442	0.889736	1
48	M	41		1	-0.487179	LEFT	3	1	15	13	23	25	11	13	48	24	4	28	38	34	14	18	72	32	38	14	38	14	76	28	41	11	39	13	-0.660306	-1.16182	2.16646	1.40767	0.660306	1.16182	-2.16646	-1.40767	2
49	F	21		1	-0.444444	LEFT	9	4	9	8	17	22	17	18	39	35	13	17	40	34	12	18	74	30	30	22	26	26	56	48	22	30	21	31	0.929035	-0.30596	0.610668	0.131333	-0.929035	0.30596	-0.610668	-0.131333	1
50	F	31		1	0.428571	RIGHT	6	6	3	9	20	20	23	17	40	40	12	12	37	43	15	9	80	24	29	23	23	29	52	52	30	22	29	23	0.134364	0.264614	-0.945126	0.386601	-0.134364	-0.264614	0.945126	-0.386601	1
51	M	22		1	0.76	RIGHT	1	4	5	2	25	22	21	24	47	45	5	7	46	46	6	6	92	12	24	28	30	22	54	50	30	22	43	9	-1.19009	-0.30596	-0.426528	-1.40027	1.19009	0.30596	0.426528	1.40027	1
52	F	26		1	0.5	RIGHT	7	4	7	6	19	22	19	20	41	39	11	13	42	38	10	14	80	24	28	24	26	26	54	50	18	34	16	36	0.399254	-0.30596	0.0920699	-0.379202	-0.399254	0.30596	-0.0920699	0.379202	1
53	M	26		1	1	RIGHT	9	10	9	12	17	16	17	14	33	31	19	21	30	34	22	18	64	40	28	24	26	26	54	50	30	22	26	26	0.929035	1.40576	0.610668	1.1524	-0.929035	-1.40576	-0.610668	-1.1524	1
54	M	22	YES	2	0.826087	RIGHT	8	6	14	15	18	20	12	11	38	23	14	29	31	30	21	22	61	43	35	17	32	20	67	37	20	32	19	33
55	F	26		1	0.657143	RIGHT	10	7	10	7	16	19	16	19	35	35	17	17	38	32	14	20	70	34	26	26	26	26	52	52	22	30	25	27	1.19392	0.549902	0.869967	-0.123934	-1.19392	-0.549902	-0.869967	0.123934	1
56	F	21		1	0.891892	RIGHT	6	5	4	10	20	21	22	16	41	38	11	14	37	42	15	10	79	25	31	21	24	28	55	49	20	32	18	34	0.134364	-0.020673	-0.685827	0.641868	-0.134364	0.020673	0.685827	-0.641868	1
57	M	21	YES	2	0.529412	RIGHT	7	4	11	9	19	22	15	17	41	32	11	20	39	34	13	18	73	31	31	21	30	22	61	43	23	29	23	29
58	M	27		1	0.352941	RIGHT	2	4	2	4	24	22	24	22	46	46	6	6	44	48	8	4	92	12	26	26	26	26	52	52	30	22	32	20	-0.925196	-0.30596	-1.20442	-0.889736	0.925196	0.30596	1.20442	0.889736	1
59	F	22		1	0.619048	RIGHT	11	1	6	18	15	25	20	8	40	28	12	24	33	35	19	17	68	36	43	9	21	31	64	40	39	13	37	15	1.45881	-1.16182	-0.167229	2.68401	-1.45881	1.16182	0.167229	-2.68401	2
60	M	27		1	0.454545	RIGHT	8	5	6	4	18	21	20	22	39	42	13	10	43	38	9	14	81	23	25	27	24	28	49	55	27	25	26	26	0.664145	-0.020673	-0.167229	-0.889736	-0.664145	0.020673	0.167229	0.889736	1
61	F	52		1	0.571429	RIGHT	7	5	6	5	19	21	20	21	40	41	12	11	42	39	10	13	81	23	26	26	25	27	51	53	39	13	30	22	0.399254	-0.020673	-0.167229	-0.634469	-0.399254	0.020673	0.167229	0.634469	1
62	F	26		1	0.658537	RIGHT	8	12	10	9	18	14	16	17	32	33	20	19	31	34	21	18	65	39	23	29	28	24	51	53	47	5	46	6	0.664145	1.97634	0.869967	0.386601	-0.664145	-1.97634	-0.869967	-0.386601	1
63	F	26		1	0.481481	RIGHT	6	4	4	7	20	22	22	19	42	41	10	11	41	42	11	10	83	21	29	23	24	28	53	51	23	29	26	26	0.134364	-0.30596	-0.685827	-0.123934	-0.134364	0.30596	0.685827	0.123934	1
64	F	29		1	0.333333	RIGHT	2	5	11	13	24	21	15	13	45	28	7	24	34	39	18	13	73	31	34	18	35	17	69	35	22	30	22	30	-0.925196	-0.020673	1.12927	1.40767	0.925196	0.020673	-1.12927	-1.40767	1
65	F	26		1	0.421053	RIGHT	3	4	1	2	23	22	25	24	45	49	7	3	46	48	6	4	94	10	24	28	24	28	48	56	21	31	18	34	-0.660306	-0.30596	-1.46372	-1.40027	0.660306	0.30596	1.46372	1.40027	1
66	F	24	YES	2	1	RIGHT	9	7	14	12	17	19	12	14	36	26	16	26	33	29	19	23	62	42	31	21	31	21	62	42	23	29	23	29
67	F	23		1	0.657143	RIGHT	9	6	3	8	17	20	23	18	37	41	15	11	38	40	14	12	78	26	28	24	20	32	48	56	25	27	25	27	0.929035	0.264614	-0.945126	0.131333	-0.929035	-0.264614	0.945126	-0.131333	1
68	F	24		1	0.714286	RIGHT	2	1	4	6	24	25	22	20	49	42	3	10	45	46	7	6	91	13	31	21	28	24	59	45	30	22	31	21	-0.925196	-1.16182	-0.685827	-0.379202	0.925196	1.16182	0.685827	0.379202	1
69	F	23		1	0.483871	RIGHT	9	6	8	10	17	20	18	16	37	34	15	18	36	35	16	17	71	33	30	22	25	27	55	49	22	30	29	23	0.929035	0.264614	0.351369	0.641868	-0.929035	-0.264614	-0.351369	-0.641868	1
70	F	23		1	0.526316	RIGHT	0	4	2	1	26	22	24	25	48	49	4	3	47	50	5	2	97	7	23	29	28	24	51	53	22	30	27	25	-1.45498	-0.30596	-1.20442	-1.65554	1.45498	0.30596	1.20442	1.65554	1
71	F	24		1	0.483871	RIGHT	8	10	6	12	18	16	20	14	34	34	18	18	30	38	22	14	68	36	28	24	24	28	52	52	16	36	23	29	0.664145	1.40576	-0.167229	1.1524	-0.664145	-1.40576	0.167229	-1.1524	1
72	F	25		1	0.809524	RIGHT	2	1	1	4	24	25	25	22	49	47	3	5	47	49	5	3	96	8	29	23	25	27	54	50	34	18	40	12	-0.925196	-1.16182	-1.46372	-0.889736	0.925196	1.16182	1.46372	0.889736	1
73	M	31	YES	2	0.647059	RIGHT	9	10	14	8	17	16	12	18	33	30	19	22	34	29	18	23	63	41	24	28	31	21	55	49	32	20	24	28
74	M	23		1	0.28	RIGHT	4	10	8	8	22	16	18	18	38	36	14	16	34	40	18	12	74	30	24	28	30	22	54	50	21	31	24	28	-0.395416	1.40576	0.351369	0.131333	0.395416	-1.40576	-0.351369	-0.131333	1
75	M	25		1	0.666667	RIGHT	3	3	1	3	23	23	25	23	46	48	6	4	46	48	6	4	94	10	26	26	24	28	50	54	41	11	43	9	-0.660306	-0.591248	-1.46372	-1.145	0.660306	0.591248	1.46372	1.145	1
76	M	22		1	0.485714	RIGHT	9	10	7	8	17	16	19	18	33	37	19	15	34	36	18	16	70	34	24	28	24	28	48	56	31	21	33	19	0.929035	1.40576	0.0920699	0.131333	-0.929035	-1.40576	-0.0920699	-0.131333	1
77	M	45		1	0.219512	RIGHT	4	6	8	9	22	20	18	17	42	35	10	17	37	40	15	12	77	27	29	23	30	22	59	45	26	26	29	23	-0.395416	0.264614	0.351369	0.386601	0.395416	-0.264614	-0.351369	-0.386601	1
78	M	23	YES	2	0.703704	RIGHT	12	5	7	15	14	21	19	11	35	30	17	22	32	33	20	19	65	39	36	16	21	31	57	47	33	19	33	19
79	M	49		1	0.74359	RIGHT	6	5	4	5	20	21	22	21	41	43	11	9	42	42	10	10	84	20	26	26	24	28	50	54	29	23	23	29	0.134364	-0.020673	-0.685827	-0.634469	-0.134364	0.020673	0.685827	0.634469	1
80	M	21		1	0.414634	RIGHT	15	8	10	8	11	18	16	18	29	34	23	18	36	27	16	25	63	41	26	26	21	31	47	57	17	35	17	35	2.51837	0.835189	0.869967	0.131333	-2.51837	-0.835189	-0.869967	-0.131333	2
81	M	23		1	0.52381	RIGHT	0	2	1	4	26	24	25	22	50	47	2	5	46	51	6	1	97	7	28	24	27	25	55	49	42	10	45	7	-1.45498	-0.876535	-1.46372	-0.889736	1.45498	0.876535	1.46372	0.889736	1
82	M	19		1	0.588235	RIGHT	7	1	4	4	19	25	22	22	44	44	8	8	47	41	5	11	88	16	29	23	23	29	52	52	26	26	28	24	0.399254	-1.16182	-0.685827	-0.889736	-0.399254	1.16182	0.685827	0.889736	1
83	M	22		1	0.333333	RIGHT	0	1	5	3	26	25	21	23	51	44	1	8	48	47	4	5	95	9	28	24	31	21	59	45	34	18	38	14	-1.45498	-1.16182	-0.426528	-1.145	1.45498	1.16182	0.426528	1.145	1
84	M	23		1	0.888889	RIGHT	1	1	3	1	25	25	23	25	50	48	2	4	50	48	2	4	98	6	26	26	28	24	54	50	47	5	46	6	-1.19009	-1.16182	-0.945126	-1.65554	1.19009	1.16182	0.945126	1.65554	1
85	M	22		1	0.444444	RIGHT	3	4	11	5	23	22	15	21	45	36	7	16	43	38	9	14	81	23	27	25	34	18	61	43	23	29	22	30	-0.660306	-0.30596	1.12927	-0.634469	0.660306	0.30596	-1.12927	0.634469	1
86	M	21		1	0.625	RIGHT	6	6	6	7	20	20	20	19	40	39	12	13	39	40	13	12	79	25	27	25	26	26	53	51	28	24	32	20	0.134364	0.264614	-0.167229	-0.123934	-0.134364	-0.264614	0.167229	0.123934	1
87	M	20		1	0.589744	RIGHT	7	12	9	8	19	14	17	18	33	35	19	17	32	36	20	16	68	36	22	30	28	24	50	54	19	33	24	28	0.399254	1.97634	0.610668	0.131333	-0.399254	-1.97634	-0.610668	-0.131333	1
88	M	22		1	0.375	RIGHT	1	4	9	7	25	22	17	19	47	36	5	16	41	42	11	10	83	21	29	23	34	18	63	41	25	27	25	27	-1.19009	-0.30596	0.610668	-0.123934	1.19009	0.30596	-0.610668	0.123934	1
89	M	22		1	0.294118	RIGHT	3	4	4	4	23	22	22	22	45	44	7	8	44	45	8	7	89	15	26	26	27	25	53	51	27	25	24	28	-0.660306	-0.30596	-0.685827	-0.889736	0.660306	0.30596	0.685827	0.889736	1
90	M	21		1	0.641026	RIGHT	4	2	3	3	22	24	23	23	46	46	6	6	47	45	5	7	92	12	27	25	25	27	52	52	39	13	39	13	-0.395416	-0.876535	-0.945126	-1.145	0.395416	0.876535	0.945126	1.145	1
91	M	24		1	0.666667	RIGHT	2	2	2	3	24	24	24	23	48	47	4	5	47	48	5	4	95	9	27	25	26	26	53	51	34	18	35	17	-0.925196	-0.876535	-1.20442	-1.145	0.925196	0.876535	1.20442	1.145	1
92	M	28		1	0.5	RIGHT	8	8	11	10	18	18	15	16	36	31	16	21	34	33	18	19	67	37	28	24	29	23	57	47	31	21	29	23	0.664145	0.835189	1.12927	0.641868	-0.664145	-0.835189	-1.12927	-0.641868	1
93	M	25		1	0.142857	RIGHT	5	3	3	2	21	23	23	24	44	47	8	5	47	44	5	8	91	13	25	27	24	28	49	55	33	19	37	15	-0.130526	-0.591248	-0.945126	-1.40027	0.130526	0.591248	0.945126	1.40027	1
94	M	28		1	0.380952	RIGHT	19	6	19	13	7	20	7	13	27	20	25	32	33	14	19	38	47	57	33	19	26	26	59	45	30	22	22	30	3.57793	0.264614	3.20366	1.40767	-3.57793	-0.264614	-3.20366	-1.40767	2
95	M	26		1	0.652174	RIGHT	6	4	9	8	20	22	17	18	42	35	10	17	40	37	12	15	77	27	30	22	29	23	59	45	21	31	19	33	0.134364	-0.30596	0.610668	0.131333	-0.134364	0.30596	-0.610668	-0.131333	1
96	F	21		1	0.655172	RIGHT	6	5	12	11	20	21	14	15	41	29	11	23	36	34	16	18	70	34	32	20	32	20	64	40	35	17	34	18	0.134364	-0.020673	1.38856	0.897135	-0.134364	0.020673	-1.38856	-0.897135	1
97	M	25	YES	2	0.612903	RIGHT	0	2	3	5	26	24	23	21	50	44	2	8	45	49	7	3	94	10	29	23	29	23	58	46	28	24	25	27
98	F	20		1	1	RIGHT	4	6	3	8	22	20	23	18	42	41	10	11	38	45	14	7	83	21	28	24	25	27	53	51	26	26	36	16	-0.395416	0.264614	-0.945126	0.131333	0.395416	-0.264614	0.945126	-0.131333	1
99	M	25	YES	2	0.619048	RIGHT	6	9	11	11	20	17	15	15	37	30	15	22	32	35	20	17	67	37	28	24	31	21	59	45	28	24	26	26
100	F	20		1	0.647059	RIGHT	5	8	11	11	21	18	15	15	39	30	13	22	33	36	19	16	69	35	29	23	32	20	61	43	28	24	22	30	-0.130526	0.835189	1.12927	0.897135	0.130526	-0.835189	-1.12927	-0.897135	1
101	M	19		1	0.615385	RIGHT	8	8	13	14	18	18	13	12	36	25	16	27	30	31	22	21	61	43	32	20	31	21	63	41	29	23	32	20	0.664145	0.835189	1.64786	1.66294	-0.664145	-0.835189	-1.64786	-1.66294	1
102	F	20		1	0.428571	RIGHT	7	6	5	5	19	20	21	21	39	42	13	10	41	40	11	12	81	23	25	27	24	28	49	55	22	30	24	28	0.399254	0.264614	-0.426528	-0.634469	-0.399254	-0.264614	0.426528	0.634469	1
103	M	24		1	0.047619	RIGHT	9	4	7	7	17	22	19	19	39	38	13	14	41	36	11	16	77	27	29	23	24	28	53	51	25	27	23	29	0.929035	-0.30596	0.0920699	-0.123934	-0.929035	0.30596	-0.0920699	0.123934	1
104	F	19		1	0.655172	RIGHT	1	1	4	6	25	25	22	20	50	42	2	10	45	47	7	5	92	12	31	21	29	23	60	44	37	15	38	14	-1.19009	-1.16182	-0.685827	-0.379202	1.19009	1.16182	0.685827	0.379202	1
105	F	19		1	0.612903	RIGHT	1	2	2	3	25	24	24	23	49	47	3	5	47	49	5	3	96	8	27	25	27	25	54	50	30	22	32	20	-1.19009	-0.876535	-1.20442	-1.145	1.19009	0.876535	1.20442	1.145	1
106	F	24		1	0.692308	RIGHT	9	5	7	6	17	21	19	20	38	39	14	13	41	36	11	16	77	27	27	25	24	28	51	53	27	25	30	22	0.929035	-0.020673	0.0920699	-0.379202	-0.929035	0.020673	-0.0920699	0.379202	1
107	F	21		1	1	RIGHT	7	2	8	5	19	24	18	21	43	39	9	13	45	37	7	15	82	22	29	23	27	25	56	48	17	35	21	31	0.399254	-0.876535	0.351369	-0.634469	-0.399254	0.876535	-0.351369	0.634469	1
108	F	29		1	0.625	RIGHT	5	3	3	7	21	23	23	19	44	42	8	10	42	44	10	8	86	18	30	22	24	28	54	50	18	34	25	27	-0.130526	-0.591248	-0.945126	-0.123934	0.130526	0.591248	0.945126	0.123934	1
109	F	19		1	0.741935	RIGHT	4	4	3	12	22	22	23	14	44	37	8	15	36	45	16	7	81	23	34	18	25	27	59	45	28	24	32	20	-0.395416	-0.30596	-0.945126	1.1524	0.395416	0.30596	0.945126	-1.1524	1
110	M	25		1	0.666667	RIGHT	3	2	3	6	23	24	23	20	47	43	5	9	44	46	8	6	90	14	30	22	26	26	56	48	37	15	38	14	-0.660306	-0.876535	-0.945126	-0.379202	0.660306	0.876535	0.945126	0.379202	1
111	F	28		1	-0.925926	LEFT	3	4	2	5	23	22	24	21	45	45	7	7	43	47	9	5	90	14	27	25	25	27	52	52	30	22	36	16	-0.660306	-0.30596	-1.20442	-0.634469	0.660306	0.30596	1.20442	0.634469	1
112	M	26	YES	2	0.609756	RIGHT	7	9	12	16	19	17	14	10	36	24	16	28	27	33	25	19	60	44	33	19	31	21	64	40	17	35	27	25
113	F	21		1	0.851852	RIGHT	5	8	9	13	21	18	17	13	39	30	13	22	31	38	21	14	69	35	31	21	30	22	61	43	30	22	23	29	-0.130526	0.835189	0.610668	1.40767	0.130526	-0.835189	-0.610668	-1.40767	1
114	M	26	YES	2	0.380952	RIGHT	0	1	4	6	26	25	22	20	51	42	1	10	45	48	7	4	93	11	31	21	30	22	61	43	26	26	23	29
115	M	22		1	0.928571	RIGHT	4	6	9	6	22	20	17	20	42	37	10	15	40	39	12	13	79	25	26	26	31	21	57	47	18	34	18	34	-0.395416	0.264614	0.610668	-0.379202	0.395416	-0.264614	-0.610668	0.379202	1
116	M	24		1	0.8	RIGHT	6	9	13	11	20	17	13	15	37	28	15	24	32	33	20	19	65	39	28	24	33	19	61	43	15	37	19	33	0.134364	1.12048	1.64786	0.897135	-0.134364	-1.12048	-1.64786	-0.897135	1
117	M	19		1	0.548387	RIGHT	2	2	6	7	24	24	20	19	48	39	4	13	43	44	9	8	87	17	31	21	30	22	61	43	22	30	27	25	-0.925196	-0.876535	-0.167229	-0.123934	0.925196	0.876535	0.167229	0.123934	1
118	M	21		1	0.736842	RIGHT	6	5	7	8	20	21	19	18	41	37	11	15	39	39	13	13	78	26	29	23	27	25	56	48	24	28	32	20	0.134364	-0.020673	0.0920699	0.131333	-0.134364	0.020673	-0.0920699	-0.131333	1
119	M	25	YES	2	0.428571	RIGHT	16	11	7	12	10	15	19	14	25	33	27	19	29	29	23	23	58	46	27	25	17	35	44	60	29	23	25	27
120	M	21		1	0.282051	RIGHT	5	2	9	8	21	24	17	18	45	35	7	17	42	38	10	14	80	24	32	20	30	22	62	42	22	30	25	27	-0.130526	-0.876535	0.610668	0.131333	0.130526	0.876535	-0.610668	-0.131333	1
121	M	24		1	0.52	RIGHT	3	3	8	7	23	23	18	19	46	37	6	15	42	41	10	11	83	21	30	22	31	21	61	43	24	28	17	35	-0.660306	-0.591248	0.351369	-0.123934	0.660306	0.591248	-0.351369	0.123934	1
122	M	23		1	0.68	RIGHT	4	3	11	7	22	23	15	19	45	34	7	18	42	37	10	15	79	25	30	22	33	19	63	41	45	7	47	5	-0.395416	-0.591248	1.12927	-0.123934	0.395416	0.591248	-1.12927	0.123934	1
123	M	21		1	0.69697	RIGHT	0	1	2	2	26	25	24	24	51	48	1	4	49	50	3	2	99	5	27	25	28	24	55	49	39	13	36	16	-1.45498	-1.16182	-1.20442	-1.40027	1.45498	1.16182	1.20442	1.40027	1
124	M	21	YES	2	0.625	RIGHT	6	5	10	9	20	21	16	17	41	33	11	19	38	36	14	16	74	30	30	22	30	22	60	44	42	10	42	10
125	M	22		1	0.459459	RIGHT	2	1	6	9	24	25	20	17	49	37	3	15	42	44	10	8	86	18	34	18	30	22	64	40	25	27	23	29	-0.925196	-1.16182	-0.167229	0.386601	0.925196	1.16182	0.167229	-0.386601	1
126	M	21		1	0.948718	RIGHT	1	0	3	1	25	26	23	25	51	48	1	4	51	48	1	4	99	5	27	25	28	24	55	49	43	9	45	7	-1.19009	-1.44711	-0.945126	-1.65554	1.19009	1.44711	0.945126	1.65554	1
127	M	22		1	0.73913	RIGHT	5	3	12	12	21	23	14	14	44	28	8	24	37	35	15	17	72	32	35	17	33	19	68	36	24	28	22	30	-0.130526	-0.591248	1.38856	1.1524	0.130526	0.591248	-1.38856	-1.1524	1
128	F	23		1	0.625	RIGHT	4	4	9	11	22	22	17	15	44	32	8	20	37	39	15	13	76	28	33	19	31	21	64	40	23	29	19	33	-0.395416	-0.30596	0.610668	0.897135	0.395416	0.30596	-0.610668	-0.897135	1
129	F	21		1	0.756098	RIGHT	4	3	6	7	22	23	20	19	45	39	7	13	42	42	10	10	84	20	30	22	28	24	58	46	21	31	28	24	-0.395416	-0.591248	-0.167229	-0.123934	0.395416	0.591248	0.167229	0.123934	1
130	F	21		1	-0.615385	LEFT	8	6	10	11	18	20	16	15	38	31	14	21	35	34	17	18	69	35	31	21	28	24	59	45	32	20	21	31	0.664145	0.264614	0.869967	0.897135	-0.664145	-0.264614	-0.869967	-0.897135	1
131	F	21		1	0.636364	RIGHT	1	1	1	3	25	25	25	23	50	48	2	4	48	50	4	2	98	6	28	24	26	26	54	50	41	11	44	8	-1.19009	-1.16182	-1.46372	-1.145	1.19009	1.16182	1.46372	1.145	1
132	F	19		1	0.785714	RIGHT	4	3	5	7	22	23	21	19	45	40	7	12	42	43	10	9	85	19	30	22	27	25	57	47	34	18	24	28	-0.395416	-0.591248	-0.426528	-0.123934	0.395416	0.591248	0.426528	0.123934	1
133	F	19		1	0.578947	RIGHT	9	7	7	12	17	19	19	14	36	33	16	19	33	36	19	16	69	35	31	21	24	28	55	49	26	26	23	29	0.929035	0.549902	0.0920699	1.1524	-0.929035	-0.549902	-0.0920699	-1.1524	1
134	F	20		1	0.62963	RIGHT	12	17	10	5	14	9	16	21	23	37	29	15	30	30	22	22	60	44	14	38	24	28	38	66	23	29	29	23	1.7237	3.40278	0.869967	-0.634469	-1.7237	-3.40278	-0.869967	0.634469	2
135	F	19		1	0.692308	RIGHT	4	2	7	3	22	24	19	23	46	42	6	10	47	41	5	11	88	16	27	25	29	23	56	48	26	26	17	35	-0.395416	-0.876535	0.0920699	-1.145	0.395416	0.876535	-0.0920699	1.145	1
136	F	22		1	0.615385	RIGHT	4	4	3	8	22	22	23	18	44	41	8	11	40	45	12	7	85	19	30	22	25	27	55	49	36	16	35	17	-0.395416	-0.30596	-0.945126	0.131333	0.395416	0.30596	0.945126	-0.131333	1
137	F	24		1	0.75	RIGHT	2	4	4	6	24	22	22	20	46	42	6	10	42	46	10	6	88	16	28	24	28	24	56	48	13	39	17	35	-0.925196	-0.30596	-0.685827	-0.379202	0.925196	0.30596	0.685827	0.379202	1
138	M	21		1	0.935484	RIGHT	1	2	1	0	25	24	25	26	49	51	3	1	50	50	2	2	100	4	24	28	26	26	50	54	26	26	27	25	-1.19009	-0.876535	-1.46372	-1.91081	1.19009	0.876535	1.46372	1.91081	1
139	F	22		1	-0.483871	LEFT	10	12	8	12	16	14	18	14	30	32	22	20	28	34	24	18	62	42	26	26	24	28	50	54	47	5	47	5	1.19392	1.97634	0.351369	1.1524	-1.19392	-1.97634	-0.351369	-1.1524	1
140	F	24		1	-0.354839	LEFT	6	1	3	2	20	25	23	24	45	47	7	5	49	43	3	9	92	12	27	25	23	29	50	54	28	24	23	29	0.134364	-1.16182	-0.945126	-1.40027	-0.134364	1.16182	0.945126	1.40027	1
141	F	22		1	-0.419355	LEFT	2	3	4	5	24	23	22	21	47	43	5	9	44	46	8	6	90	14	28	24	28	24	56	48	22	30	31	21	-0.925196	-0.591248	-0.685827	-0.634469	0.925196	0.591248	0.685827	0.634469	1
142	M	22		1	-0.6875	LEFT	10	2	7	8	16	24	19	18	40	37	12	15	42	35	10	17	77	27	32	20	23	29	55	49	41	11	39	13	1.19392	-0.876535	0.0920699	0.131333	-1.19392	0.876535	-0.0920699	-0.131333	1
143	M	19		1	-0.533333	LEFT	0	1	0	1	26	25	26	25	51	51	1	1	50	52	2	0	102	2	26	26	26	26	52	52	45	7	43	9	-1.45498	-1.16182	-1.72302	-1.65554	1.45498	1.16182	1.72302	1.65554	1
144	M	31		1	-0.47619	LEFT	8	8	4	9	18	18	22	17	36	39	16	13	35	40	17	12	75	29	27	25	22	30	49	55	37	15	38	14	0.664145	0.835189	-0.685827	0.386601	-0.664145	-0.835189	0.685827	-0.386601	1
145	F	19		1	-0.631579	LEFT	2	11	4	10	24	15	22	16	39	38	13	14	31	46	21	6	77	27	25	27	28	24	53	51	33	19	45	7	-0.925196	1.69105	-0.685827	0.641868	0.925196	-1.69105	0.685827	-0.641868	1
146	M	22		1	-0.705882	LEFT	5	3	9	11	21	23	17	15	44	32	8	20	38	38	14	14	76	28	34	18	30	22	64	40	29	23	22	30	-0.130526	-0.591248	0.610668	0.897135	0.130526	0.591248	-0.610668	-0.897135	1
147	F	21		1	-0.4	LEFT	7	9	8	11	19	17	18	15	36	33	16	19	32	37	20	15	69	35	28	24	27	25	55	49	28	24	31	21	0.399254	1.12048	0.351369	0.897135	-0.399254	-1.12048	-0.351369	-0.897135	1
148	F	20		1	-0.621622	LEFT	5	7	5	12	21	19	21	14	40	35	12	17	33	42	19	10	75	29	31	21	26	26	57	47	25	27	25	27	-0.130526	0.549902	-0.426528	1.1524	0.130526	-0.549902	0.426528	-1.1524	1
149	F	19		1	-0.666667	LEFT	7	3	3	8	19	23	23	18	42	41	10	11	41	42	11	10	83	21	31	21	22	30	53	51	29	23	25	27	0.399254	-0.591248	-0.945126	0.131333	-0.399254	0.591248	0.945126	-0.131333	1
150	M	23		1	-0.866667	LEFT	3	6	5	0	23	20	21	26	43	47	9	5	46	44	6	8	90	14	20	32	28	24	48	56	35	17	35	17	-0.660306	0.264614	-0.426528	-1.91081	0.660306	-0.264614	0.426528	1.91081	1
151	F	24	YES	2	-0.513514	LEFT	6	5	9	4	20	21	17	22	41	39	11	13	43	37	9	15	80	24	25	27	29	23	54	50	20	32	23	29
152	F	25		1	-0.52381	LEFT	5	3	3	12	21	23	23	14	44	37	8	15	37	44	15	8	81	23	35	17	24	28	59	45	43	9	44	8	-0.130526	-0.591248	-0.945126	1.1524	0.130526	0.591248	0.945126	-1.1524	1
153	F	25		1	-0.5625	LEFT	1	4	4	2	25	22	22	24	47	46	5	6	46	47	6	5	93	11	24	28	29	23	53	51	19	33	16	36	-1.19009	-0.30596	-0.685827	-1.40027	1.19009	0.30596	0.685827	1.40027	1
WITHIN-SUBJECTS FACTORS	Side of action (i.e., the side - from the observer's perspective - in which the figure’s action was represented; 2 levels: right, left)
	Perceived orientation of the figure (2 levels: back view, front view)
	Hemifield of presentation (2 levels: right, left)
COVARIATE	Laterality score
SIGNIFICANT EFFECTS	Perceived orientation of the figure (F1,126 = 537.461; p < 0.001; η2 = 0.733; Mfront = 81.20; Mback = 22.80)
	Perceived orientation of the figure x Side of action (F1,126 = 24.226; p < 0.001; η2 = 0.007; Figure 1)
	Perceived orientation of the figure x Hemifield of presentation (F1,126 = 4.813; p = 0.030; η2 = 0.001; Figure 2)
	Perceived orientation of the figure x Side of action x Hemifield of presentation (F1,126 = 8.761; p = 0.004; η2 = 0.002; Figure 3)

## Sheet: LEGEND
AWARENESS	YES: reported awareness or suspicion about the experimental hypotheses
AWARENESS_NUM	1: NO, 2: YES
LATERALITY_QUOTIENT	Score obtained in the Italian version of the Edinburgh Handedness Inventory
LS	LEFT-SIDED
RS	RIGHT-SIDED
LH	LEFT HEMIFIELD
RH	RIGHT HEMIFIELD
B	BACK-FACING
F	FRONT-FACING
L	LEFT-HANDED
R	RIGHT-HANDED
CT	CATCH TRIAL
OUTLIER_ORIENTATION	1: NO, 2: YES
