# Supplementary material for: Lateralized embodiment of ambiguous human silhouettes: Data on sex differences
Source: Data Brief. 2019 May 23;25:104009. doi: 10.1016/j.dib.2019.104009 (PMC6545413; doi:10.1016/j.dib.2019.104009)
Supplement: Multimedia component 4 [file mmc4.xlsx]

## Sheet: ALL_ORIENTATION_SEX
NUMBER	SEX	AGE	AWARENESS	AWARENESS_NUM	LATERALITY_QUOTIENT	PARTICIPANTS_HANDEDNESS	LS_LH_B	LS_RH_B	RS_LH_B	RS_RH_B	LS_LH_F	LS_RH_F	RS_LH_F	RS_RH_F	LS_F	RS_F	LS_B	RS_B	RH_F	LH_F	RH_B	LH_B	F	B	RH_R	RH_L	LH_R	LH_L	R	L	CT_RH_F	CT_RH_B	CT_LH_F	CT_LH_B	ZLS_LH_B	ZLS_RH_B	ZRS_LH_B	ZRS_RH_B	ZLS_LH_F	ZLS_RH_F	ZRS_LH_F	ZRS_RH_F	OUTLIER_ORIENTATION_SEX
1	F	22		1	0.655172	RIGHT	10	6	7	5	16	20	19	21	36	40	16	12	41	35	11	17	76	28	25	27	23	29	48	56	13	39	16	36	1.18403	0.170232	0.171648	-0.8443	-1.18403	-0.170232	-0.171648	0.8443	1
2	F	28		1	0.619048	RIGHT	12	9	7	9	14	17	19	17	31	36	21	16	34	33	18	19	67	37	26	26	21	31	47	57	17	35	23	29	1.75299	0.991785	0.171648	0.237574	-1.75299	-0.991785	-0.171648	-0.237574	1
3	M	23		1	0.529412	RIGHT	2	4	7	8	24	22	19	18	46	37	6	15	40	43	12	9	83	21	30	22	31	21	61	43	19	33	21	31	-0.7646	-0.216409	0.0113802	0.307655	0.7646	0.216409	-0.0113802	-0.307655	1
4	F	25		1	0.571429	RIGHT	3	0	5	6	23	26	21	20	49	41	3	11	46	44	6	8	90	14	32	20	28	24	60	44	16	36	25	27	-0.807296	-1.47288	-0.380612	-0.573832	0.807296	1.47288	0.380612	0.573832	1
5	F	26		1	0.4	RIGHT	5	3	7	6	21	23	19	20	44	39	8	13	43	40	9	12	83	21	29	23	28	24	57	47	17	35	18	34	-0.238344	-0.651322	0.171648	-0.573832	0.238344	0.651322	-0.171648	0.573832	1
6	M	30		1	0.351351	RIGHT	4	8	6	4	22	18	20	22	40	42	12	10	40	42	12	10	82	22	22	30	28	24	50	54	25	27	22	30	-0.270313	0.987954	-0.231398	-0.67684	0.270313	-0.987954	0.231398	0.67684	1
7	F	24		1	0.823529	RIGHT	4	4	14	15	22	22	12	11	44	23	8	29	33	34	19	18	67	37	37	15	36	16	73	31	29	23	28	24	-0.52282	-0.37747	2.10456	1.86038	0.52282	0.37747	-2.10456	-1.86038	2
8	F	25		1	0.47619	RIGHT	1	5	0	4	25	21	26	22	46	48	6	4	43	51	9	1	94	10	25	27	25	27	50	54	25	27	27	25	-1.37625	-0.103619	-1.76126	-1.11477	1.37625	0.103619	1.76126	1.11477	1
9	M	19		1	0.371429	RIGHT	4	2	3	7	22	24	23	19	46	42	6	10	43	45	9	7	88	16	31	21	25	27	56	48	24	28	23	29	-0.270313	-0.81859	-0.959733	0.0615309	0.270313	0.81859	0.959733	-0.0615309	1
10	F	24		1	0.310345	RIGHT	14	12	12	17	12	14	14	9	26	23	26	29	23	26	29	26	49	55	31	21	24	28	55	49	29	23	33	19	2.32194	1.81334	1.5523	2.40132	-2.32194	-1.81334	-1.5523	-2.40132	2
11	F	25		1	0.589744	RIGHT	1	0	3	1	25	26	23	25	51	48	1	4	51	48	1	4	99	5	27	25	28	24	55	49	24	28	29	23	-1.37625	-1.47288	-0.932871	-1.92617	1.37625	1.47288	0.932871	1.92617	1
12	M	19	YES	2	0.5	RIGHT	16	20	19	23	10	6	7	3	16	10	36	42	9	17	43	35	26	78	29	23	29	23	58	46	27	25	19	33
13	F	19		1	0.677419	RIGHT	5	4	4	7	21	22	22	19	43	41	9	11	41	43	11	9	84	20	29	23	25	27	54	50	18	34	16	36	-0.238344	-0.37747	-0.656741	-0.303363	0.238344	0.37747	0.656741	0.303363	1
14	M	23		1	-0.6	LEFT	0	2	3	3	26	24	23	23	50	46	2	6	47	49	5	3	96	8	27	25	29	23	56	48	18	34	25	27	-1.25889	-0.81859	-0.959733	-0.922964	1.25889	0.81859	0.959733	0.922964	1
15	M	22		1	0.75	RIGHT	3	4	6	8	23	22	20	18	45	38	7	14	40	43	12	9	83	21	30	22	29	23	59	45	33	19	33	19	-0.517456	-0.216409	-0.231398	0.307655	0.517456	0.216409	0.231398	-0.307655	1
16	F	20		1	0.529412	RIGHT	12	3	7	10	14	23	19	16	37	35	15	17	39	33	13	19	72	32	33	19	21	31	54	50	18	34	20	32	1.75299	-0.651322	0.171648	0.508042	-1.75299	0.651322	-0.171648	-0.508042	1
17	M	21		1	0.538462	RIGHT	11	6	9	12	15	20	17	14	35	31	17	21	34	32	18	20	66	38	32	20	24	28	56	48	32	20	20	32	1.45969	0.385773	0.496937	1.29215	-1.45969	-0.385773	-0.496937	-1.29215	1
18	F	25		1	0.5	RIGHT	9	12	11	10	17	14	15	16	31	31	21	21	30	32	22	20	62	42	24	28	28	24	52	52	23	29	24	28	0.899558	1.81334	1.27617	0.508042	-0.899558	-1.81334	-1.27617	-0.508042	1
19	F	21		1	0.615385	RIGHT	6	9	8	12	20	17	18	14	37	32	15	20	31	38	21	14	69	35	29	23	28	24	57	47	27	25	37	15	0.0461312	0.991785	0.447778	1.04898	-0.0461312	-0.991785	-0.447778	-1.04898	1
20	M	27		1	0.454545	RIGHT	7	5	4	3	19	21	22	23	40	45	12	7	44	41	8	11	85	19	24	28	23	29	47	57	30	22	34	18	0.471117	0.0846818	-0.716955	-0.922964	-0.471117	-0.0846818	0.716955	0.922964	1
21	F	25		1	-0.037037	LEFT	2	3	5	5	24	23	21	21	47	42	5	10	44	45	8	7	89	15	28	24	29	23	57	47	28	24	26	26	-1.09177	-0.651322	-0.380612	-0.8443	1.09177	0.651322	0.380612	0.8443	1
22	F	21		1	0.703704	RIGHT	6	7	6	9	20	19	20	17	39	37	13	15	36	40	16	12	76	28	28	24	26	26	54	50	17	35	21	31	0.0461312	0.444083	-0.104482	0.237574	-0.0461312	-0.444083	0.104482	-0.237574	1
23	M	26		1	0.235294	RIGHT	8	9	10	5	18	17	16	21	35	37	17	15	38	34	14	18	72	32	22	30	28	24	50	54	31	21	32	20	0.71826	1.28904	0.739715	-0.430717	-0.71826	-1.28904	-0.739715	0.430717	1
24	F	23		1	0.692308	RIGHT	6	4	5	5	20	22	21	21	42	42	10	10	43	41	9	11	84	20	27	25	25	27	52	52	27	25	34	18	0.0461312	-0.37747	-0.380612	-0.8443	-0.0461312	0.37747	0.380612	0.8443	1
25	F	22		1	0.533333	RIGHT	11	4	11	9	15	22	15	17	37	32	15	20	39	30	13	22	69	35	31	21	26	26	57	47	26	26	22	30	1.46851	-0.37747	1.27617	0.237574	-1.46851	0.37747	-1.27617	-0.237574	1
26	M	22	YES	2	0.555556	RIGHT	3	5	4	6	23	21	22	20	44	42	8	10	41	45	11	7	86	18	27	25	27	25	54	50	26	26	32	20
27	F	21		1	0.575758	RIGHT	18	19	20	14	8	7	6	12	15	18	37	34	19	14	33	38	33	71	21	31	28	24	49	55	12	40	11	41	3.45984	3.7303	3.76134	1.58992	-3.45984	-3.7303	-3.76134	-1.58992	2
28	F	23		1	0.5	RIGHT	5	6	7	11	21	20	19	15	41	34	11	18	35	40	17	12	75	29	31	21	28	24	59	45	42	10	39	13	-0.238344	0.170232	0.171648	0.778511	0.238344	-0.170232	-0.171648	-0.778511	1
29	M	20		1	0.777778	RIGHT	6	3	5	3	20	23	21	23	43	44	9	8	46	41	6	11	87	17	26	26	25	27	51	53	26	26	28	24	0.223974	-0.5175	-0.474177	-0.922964	-0.223974	0.5175	0.474177	0.922964	1
30	F	21		1	0.4	RIGHT	2	2	6	8	24	24	20	18	48	38	4	14	42	44	10	8	86	18	32	20	30	22	62	42	24	28	28	24	-1.09177	-0.925173	-0.104482	-0.0328948	1.09177	0.925173	0.104482	0.0328948	1
31	M	24		1	0.609756	RIGHT	4	9	12	17	22	17	14	9	39	23	13	29	26	36	26	16	62	42	34	18	34	18	68	36	31	21	30	22	-0.270313	1.28904	1.22527	2.52277	0.270313	-1.28904	-1.22527	-2.52277	2
32	M	26		1	0.25	RIGHT	8	8	8	11	18	18	18	15	36	33	16	19	33	36	19	16	69	35	29	23	26	26	55	49	49	3	49	3	0.71826	0.987954	0.254159	1.04603	-0.71826	-0.987954	-0.254159	-1.04603	1
33	F	21		1	0.692308	RIGHT	8	9	13	14	18	17	13	12	35	25	17	27	29	31	23	21	60	44	31	21	31	21	62	42	22	30	22	30	0.615083	0.991785	1.82843	1.58992	-0.615083	-0.991785	-1.82843	-1.58992	1
34	M	30		1	0.6875	RIGHT	5	9	16	14	21	17	10	12	38	22	14	30	29	31	23	21	60	44	31	21	37	15	68	36	35	17	37	15	-0.0231697	1.28904	2.19639	1.7844	0.0231697	-1.28904	-2.19639	-1.7844	2
35	M	23	YES	2	0.454545	RIGHT	8	2	9	13	18	24	17	13	42	30	10	22	37	35	15	17	72	32	37	15	27	25	64	40	37	15	34	18
36	F	27		1	0.560976	RIGHT	8	8	14	8	18	18	12	18	36	30	16	22	36	30	16	22	66	38	26	26	32	20	58	46	27	25	21	31	0.615083	0.717934	2.10456	-0.0328948	-0.615083	-0.717934	-2.10456	0.0328948	2
37	F	22		1	0.92	RIGHT	6	8	8	12	20	18	18	14	38	32	14	20	32	38	20	14	70	34	30	22	28	24	58	46	26	26	32	20	0.0461312	0.717934	0.447778	1.04898	-0.0461312	-0.717934	-0.447778	-1.04898	1
38	M	26		1	-0.333333	LEFT	19	15	16	17	7	11	10	9	18	19	34	33	20	17	32	35	37	67	28	24	23	29	51	53	31	21	31	21	3.43684	3.09559	2.19639	2.52277	-3.43684	-3.09559	-2.19639	-2.52277	2
39	F	23		1	0.741935	RIGHT	6	4	6	9	20	22	20	17	42	37	10	15	39	40	13	12	79	25	31	21	26	26	57	47	17	35	20	32	0.0461312	-0.37747	-0.104482	0.237574	-0.0461312	0.37747	0.104482	-0.237574	1
40	M	27		1	0.761905	RIGHT	2	0	4	4	24	26	22	22	50	44	2	8	48	46	4	6	94	10	30	22	28	24	58	46	41	11	32	20	-0.7646	-1.42077	-0.716955	-0.67684	0.7646	1.42077	0.716955	0.67684	1
41	F	24		1	-0.214286	LEFT	8	9	8	9	18	17	18	17	35	35	17	17	34	36	18	16	70	34	26	26	26	26	52	52	25	27	26	26	0.615083	0.991785	0.447778	0.237574	-0.615083	-0.991785	-0.447778	-0.237574	1
42	M	24		1	0.4	RIGHT	3	4	5	2	23	22	21	24	45	45	7	7	46	44	6	8	90	14	24	28	28	24	52	52	22	30	18	34	-0.517456	-0.216409	-0.474177	-1.16909	0.517456	0.216409	0.474177	1.16909	1
43	M	25		1	0.571429	RIGHT	11	11	12	7	15	15	14	19	30	33	22	19	34	29	18	23	63	41	22	30	27	25	49	55	18	34	29	23	1.45969	1.89123	1.22527	0.0615309	-1.45969	-1.89123	-1.22527	-0.0615309	1
44	F	21		1	0.733333	RIGHT	2	2	4	7	24	24	22	19	48	41	4	11	43	46	9	6	89	15	31	21	28	24	59	45	33	19	39	13	-1.09177	-0.925173	-0.656741	-0.303363	1.09177	0.925173	0.656741	0.303363	1
45	M	29		1	0.625	RIGHT	7	6	8	11	19	20	18	15	39	33	13	19	35	37	17	15	72	32	31	21	27	25	58	46	23	29	19	33	0.471117	0.385773	0.254159	1.04603	-0.471117	-0.385773	-0.254159	-1.04603	1
46	F	20		1	1	RIGHT	3	3	6	5	23	23	20	21	46	41	6	11	44	43	8	9	87	17	28	24	29	23	57	47	33	19	36	16	-0.807296	-0.651322	-0.104482	-0.8443	0.807296	0.651322	0.104482	0.8443	1
47	M	29		1	0.636364	RIGHT	1	0	2	4	25	26	24	22	51	46	1	6	48	49	4	3	97	7	30	22	27	25	57	47	24	28	25	27	-1.01174	-1.42077	-1.20251	-0.67684	1.01174	1.42077	1.20251	0.67684	1
48	M	41		1	-0.487179	LEFT	3	1	15	13	23	25	11	13	48	24	4	28	38	34	14	18	72	32	38	14	38	14	76	28	41	11	39	13	-0.517456	-1.11968	1.95361	1.53827	0.517456	1.11968	-1.95361	-1.53827	1
49	F	21		1	-0.444444	LEFT	9	4	9	8	17	22	17	18	39	35	13	17	40	34	12	18	74	30	30	22	26	26	56	48	22	30	21	31	0.899558	-0.37747	0.723908	-0.0328948	-0.899558	0.37747	-0.723908	0.0328948	1
50	F	31		1	0.428571	RIGHT	6	6	3	9	20	20	23	17	40	40	12	12	37	43	15	9	80	24	29	23	23	29	52	52	30	22	29	23	0.0461312	0.170232	-0.932871	0.237574	-0.0461312	-0.170232	0.932871	-0.237574	1
51	M	22		1	0.76	RIGHT	1	4	5	2	25	22	21	24	47	45	5	7	46	46	6	6	92	12	24	28	30	22	54	50	30	22	43	9	-1.01174	-0.216409	-0.474177	-1.16909	1.01174	0.216409	0.474177	1.16909	1
52	F	26		1	0.5	RIGHT	7	4	7	6	19	22	19	20	41	39	11	13	42	38	10	14	80	24	28	24	26	26	54	50	18	34	16	36	0.330607	-0.37747	0.171648	-0.573832	-0.330607	0.37747	-0.171648	0.573832	1
53	M	26		1	1	RIGHT	9	10	9	12	17	16	17	14	33	31	19	21	30	34	22	18	64	40	28	24	26	26	54	50	30	22	26	26	0.965403	1.59014	0.496937	1.29215	-0.965403	-1.59014	-0.496937	-1.29215	1
54	M	22	YES	2	0.826087	RIGHT	8	6	14	15	18	20	12	11	38	23	14	29	31	30	21	22	61	43	35	17	32	20	67	37	20	32	19	33
55	F	26		1	0.657143	RIGHT	10	7	10	7	16	19	16	19	35	35	17	17	38	32	14	20	70	34	26	26	26	26	52	52	22	30	25	27	1.18403	0.444083	1.00004	-0.303363	-1.18403	-0.444083	-1.00004	0.303363	1
56	F	21		1	0.891892	RIGHT	6	5	4	10	20	21	22	16	41	38	11	14	37	42	15	10	79	25	31	21	24	28	55	49	20	32	18	34	0.0461312	-0.103619	-0.656741	0.508042	-0.0461312	0.103619	0.656741	-0.508042	1
57	M	21	YES	2	0.529412	RIGHT	7	4	11	9	19	22	15	17	41	32	11	20	39	34	13	18	73	31	31	21	30	22	61	43	23	29	23	29
58	M	27		1	0.352941	RIGHT	2	4	2	4	24	22	24	22	46	46	6	6	44	48	8	4	92	12	26	26	26	26	52	52	30	22	32	20	-0.7646	-0.216409	-1.20251	-0.67684	0.7646	0.216409	1.20251	0.67684	1
59	F	22		1	0.619048	RIGHT	11	1	6	18	15	25	20	8	40	28	12	24	33	35	19	17	68	36	43	9	21	31	64	40	39	13	37	15	1.46851	-1.19902	-0.104482	2.67179	-1.46851	1.19902	0.104482	-2.67179	2
60	M	27		1	0.454545	RIGHT	8	5	6	4	18	21	20	22	39	42	13	10	43	38	9	14	81	23	25	27	24	28	49	55	27	25	26	26	0.71826	0.0846818	-0.231398	-0.67684	-0.71826	-0.0846818	0.231398	0.67684	1
61	F	52		1	0.571429	RIGHT	7	5	6	5	19	21	20	21	40	41	12	11	42	39	10	13	81	23	26	26	25	27	51	53	39	13	30	22	0.330607	-0.103619	-0.104482	-0.8443	-0.330607	0.103619	0.104482	0.8443	1
62	F	26		1	0.658537	RIGHT	8	12	10	9	18	14	16	17	32	33	20	19	31	34	21	18	65	39	23	29	28	24	51	53	47	5	46	6	0.615083	1.81334	1.00004	0.237574	-0.615083	-1.81334	-1.00004	-0.237574	1
63	F	26		1	0.481481	RIGHT	6	4	4	7	20	22	22	19	42	41	10	11	41	42	11	10	83	21	29	23	24	28	53	51	23	29	26	26	0.0461312	-0.37747	-0.656741	-0.303363	-0.0461312	0.37747	0.656741	0.303363	1
64	F	29		1	0.333333	RIGHT	2	5	11	13	24	21	15	13	45	28	7	24	34	39	18	13	73	31	34	18	35	17	69	35	22	30	22	30	-1.09177	-0.103619	1.27617	1.31945	1.09177	0.103619	-1.27617	-1.31945	1
65	F	26		1	0.421053	RIGHT	3	4	1	2	23	22	25	24	45	49	7	3	46	48	6	4	94	10	24	28	24	28	48	56	21	31	18	34	-0.807296	-0.37747	-1.48513	-1.65571	0.807296	0.37747	1.48513	1.65571	1
66	F	24	YES	2	1	RIGHT	9	7	14	12	17	19	12	14	36	26	16	26	33	29	19	23	62	42	31	21	31	21	62	42	23	29	23	29
67	F	23		1	0.657143	RIGHT	9	6	3	8	17	20	23	18	37	41	15	11	38	40	14	12	78	26	28	24	20	32	48	56	25	27	25	27	0.899558	0.170232	-0.932871	-0.0328948	-0.899558	-0.170232	0.932871	0.0328948	1
68	F	24		1	0.714286	RIGHT	2	1	4	6	24	25	22	20	49	42	3	10	45	46	7	6	91	13	31	21	28	24	59	45	30	22	31	21	-1.09177	-1.19902	-0.656741	-0.573832	1.09177	1.19902	0.656741	0.573832	1
69	F	23		1	0.483871	RIGHT	9	6	8	10	17	20	18	16	37	34	15	18	36	35	16	17	71	33	30	22	25	27	55	49	22	30	29	23	0.899558	0.170232	0.447778	0.508042	-0.899558	-0.170232	-0.447778	-0.508042	1
70	F	23		1	0.526316	RIGHT	0	4	2	1	26	22	24	25	48	49	4	3	47	50	5	2	97	7	23	29	28	24	51	53	22	30	27	25	-1.66072	-0.37747	-1.209	-1.92617	1.66072	0.37747	1.209	1.92617	1
71	F	24		1	0.483871	RIGHT	8	10	6	12	18	16	20	14	34	34	18	18	30	38	22	14	68	36	28	24	24	28	52	52	16	36	23	29	0.615083	1.26564	-0.104482	1.04898	-0.615083	-1.26564	0.104482	-1.04898	1
72	F	25		1	0.809524	RIGHT	2	1	1	4	24	25	25	22	49	47	3	5	47	49	5	3	96	8	29	23	25	27	54	50	34	18	40	12	-1.09177	-1.19902	-1.48513	-1.11477	1.09177	1.19902	1.48513	1.11477	1
73	M	31	YES	2	0.647059	RIGHT	9	10	14	8	17	16	12	18	33	30	19	22	34	29	18	23	63	41	24	28	31	21	55	49	32	20	24	28
74	M	23		1	0.28	RIGHT	4	10	8	8	22	16	18	18	38	36	14	16	34	40	18	12	74	30	24	28	30	22	54	50	21	31	24	28	-0.270313	1.59014	0.254159	0.307655	0.270313	-1.59014	-0.254159	-0.307655	1
75	M	25		1	0.666667	RIGHT	3	3	1	3	23	23	25	23	46	48	6	4	46	48	6	4	94	10	26	26	24	28	50	54	41	11	43	9	-0.517456	-0.5175	-1.44529	-0.922964	0.517456	0.5175	1.44529	0.922964	1
76	M	22		1	0.485714	RIGHT	9	10	7	8	17	16	19	18	33	37	19	15	34	36	18	16	70	34	24	28	24	28	48	56	31	21	33	19	0.965403	1.59014	0.0113802	0.307655	-0.965403	-1.59014	-0.0113802	-0.307655	1
77	M	45		1	0.219512	RIGHT	4	6	8	9	22	20	18	17	42	35	10	17	37	40	15	12	77	27	29	23	30	22	59	45	26	26	29	23	-0.270313	0.385773	0.254159	0.553779	0.270313	-0.385773	-0.254159	-0.553779	1
78	M	23	YES	2	0.703704	RIGHT	12	5	7	15	14	21	19	11	35	30	17	22	32	33	20	19	65	39	36	16	21	31	57	47	33	19	33	19
79	M	49		1	0.74359	RIGHT	6	5	4	5	20	21	22	21	41	43	11	9	42	42	10	10	84	20	26	26	24	28	50	54	29	23	23	29	0.223974	0.0846818	-0.716955	-0.430717	-0.223974	-0.0846818	0.716955	0.430717	1
80	M	21		1	0.414634	RIGHT	15	8	10	8	11	18	16	18	29	34	23	18	36	27	16	25	63	41	26	26	21	31	47	57	17	35	17	35	2.44826	0.987954	0.739715	0.307655	-2.44826	-0.987954	-0.739715	-0.307655	2
81	M	23		1	0.52381	RIGHT	0	2	1	4	26	24	25	22	50	47	2	5	46	51	6	1	97	7	28	24	27	25	55	49	42	10	45	7	-1.25889	-0.81859	-1.44529	-0.67684	1.25889	0.81859	1.44529	0.67684	1
82	M	19		1	0.588235	RIGHT	7	1	4	4	19	25	22	22	44	44	8	8	47	41	5	11	88	16	29	23	23	29	52	52	26	26	28	24	0.471117	-1.11968	-0.716955	-0.67684	-0.471117	1.11968	0.716955	0.67684	1
83	M	22		1	0.333333	RIGHT	0	1	5	3	26	25	21	23	51	44	1	8	48	47	4	5	95	9	28	24	31	21	59	45	34	18	38	14	-1.25889	-1.11968	-0.474177	-0.922964	1.25889	1.11968	0.474177	0.922964	1
84	M	23		1	0.888889	RIGHT	1	1	3	1	25	25	23	25	50	48	2	4	50	48	2	4	98	6	26	26	28	24	54	50	47	5	46	6	-1.01174	-1.11968	-0.959733	-1.41521	1.01174	1.11968	0.959733	1.41521	1
85	M	22		1	0.444444	RIGHT	3	4	11	5	23	22	15	21	45	36	7	16	43	38	9	14	81	23	27	25	34	18	61	43	23	29	22	30	-0.517456	-0.216409	0.982494	-0.430717	0.517456	0.216409	-0.982494	0.430717	1
86	M	21		1	0.625	RIGHT	6	6	6	7	20	20	20	19	40	39	12	13	39	40	13	12	79	25	27	25	26	26	53	51	28	24	32	20	0.223974	0.385773	-0.231398	0.0615309	-0.223974	-0.385773	0.231398	-0.0615309	1
87	M	20		1	0.589744	RIGHT	7	12	9	8	19	14	17	18	33	35	19	17	32	36	20	16	68	36	22	30	28	24	50	54	19	33	24	28	0.471117	2.19232	0.496937	0.307655	-0.471117	-2.19232	-0.496937	-0.307655	2
88	M	22		1	0.375	RIGHT	1	4	9	7	25	22	17	19	47	36	5	16	41	42	11	10	83	21	29	23	34	18	63	41	25	27	25	27	-1.01174	-0.216409	0.496937	0.0615309	1.01174	0.216409	-0.496937	-0.0615309	1
89	M	22		1	0.294118	RIGHT	3	4	4	4	23	22	22	22	45	44	7	8	44	45	8	7	89	15	26	26	27	25	53	51	27	25	24	28	-0.517456	-0.216409	-0.716955	-0.67684	0.517456	0.216409	0.716955	0.67684	1
90	M	21		1	0.641026	RIGHT	4	2	3	3	22	24	23	23	46	46	6	6	47	45	5	7	92	12	27	25	25	27	52	52	39	13	39	13	-0.270313	-0.81859	-0.959733	-0.922964	0.270313	0.81859	0.959733	0.922964	1
91	M	24		1	0.666667	RIGHT	2	2	2	3	24	24	24	23	48	47	4	5	47	48	5	4	95	9	27	25	26	26	53	51	34	18	35	17	-0.7646	-0.81859	-1.20251	-0.922964	0.7646	0.81859	1.20251	0.922964	1
92	M	28		1	0.5	RIGHT	8	8	11	10	18	18	15	16	36	31	16	21	34	33	18	19	67	37	28	24	29	23	57	47	31	21	29	23	0.71826	0.987954	0.982494	0.799902	-0.71826	-0.987954	-0.982494	-0.799902	1
93	M	25		1	0.142857	RIGHT	5	3	3	2	21	23	23	24	44	47	8	5	47	44	5	8	91	13	25	27	24	28	49	55	33	19	37	15	-0.0231697	-0.5175	-0.959733	-1.16909	0.0231697	0.5175	0.959733	1.16909	1
94	M	28		1	0.380952	RIGHT	19	6	19	13	7	20	7	13	27	20	25	32	33	14	19	38	47	57	33	19	26	26	59	45	30	22	22	30	3.43684	0.385773	2.92472	1.53827	-3.43684	-0.385773	-2.92472	-1.53827	2
95	M	26		1	0.652174	RIGHT	6	4	9	8	20	22	17	18	42	35	10	17	40	37	12	15	77	27	30	22	29	23	59	45	21	31	19	33	0.223974	-0.216409	0.496937	0.307655	-0.223974	0.216409	-0.496937	-0.307655	1
96	F	21		1	0.655172	RIGHT	6	5	12	11	20	21	14	15	41	29	11	23	36	34	16	18	70	34	32	20	32	20	64	40	35	17	34	18	0.0461312	-0.103619	1.5523	0.778511	-0.0461312	0.103619	-1.5523	-0.778511	1
97	M	25	YES	2	0.612903	RIGHT	0	2	3	5	26	24	23	21	50	44	2	8	45	49	7	3	94	10	29	23	29	23	58	46	28	24	25	27
98	F	20		1	1	RIGHT	4	6	3	8	22	20	23	18	42	41	10	11	38	45	14	7	83	21	28	24	25	27	53	51	26	26	36	16	-0.52282	0.170232	-0.932871	-0.0328948	0.52282	-0.170232	0.932871	0.0328948	1
99	M	25	YES	2	0.619048	RIGHT	6	9	11	11	20	17	15	15	37	30	15	22	32	35	20	17	67	37	28	24	31	21	59	45	28	24	26	26
100	F	20		1	0.647059	RIGHT	5	8	11	11	21	18	15	15	39	30	13	22	33	36	19	16	69	35	29	23	32	20	61	43	28	24	22	30	-0.238344	0.717934	1.27617	0.778511	0.238344	-0.717934	-1.27617	-0.778511	1
101	M	19		1	0.615385	RIGHT	8	8	13	14	18	18	13	12	36	25	16	27	30	31	22	21	61	43	32	20	31	21	63	41	29	23	32	20	0.71826	0.987954	1.46805	1.7844	-0.71826	-0.987954	-1.46805	-1.7844	1
102	F	20		1	0.428571	RIGHT	7	6	5	5	19	20	21	21	39	42	13	10	41	40	11	12	81	23	25	27	24	28	49	55	22	30	24	28	0.330607	0.170232	-0.380612	-0.8443	-0.330607	-0.170232	0.380612	0.8443	1
103	M	24		1	0.047619	RIGHT	9	4	7	7	17	22	19	19	39	38	13	14	41	36	11	16	77	27	29	23	24	28	53	51	25	27	23	29	0.965403	-0.216409	0.0113802	0.0615309	-0.965403	0.216409	-0.0113802	-0.0615309	1
104	F	19		1	0.655172	RIGHT	1	1	4	6	25	25	22	20	50	42	2	10	45	47	7	5	92	12	31	21	29	23	60	44	37	15	38	14	-1.37625	-1.19902	-0.656741	-0.573832	1.37625	1.19902	0.656741	0.573832	1
105	F	19		1	0.612903	RIGHT	1	2	2	3	25	24	24	23	49	47	3	5	47	49	5	3	96	8	27	25	27	25	54	50	30	22	32	20	-1.37625	-0.925173	-1.209	-1.38524	1.37625	0.925173	1.209	1.38524	1
106	F	24		1	0.692308	RIGHT	9	5	7	6	17	21	19	20	38	39	14	13	41	36	11	16	77	27	27	25	24	28	51	53	27	25	30	22	0.899558	-0.103619	0.171648	-0.573832	-0.899558	0.103619	-0.171648	0.573832	1
107	F	21		1	1	RIGHT	7	2	8	5	19	24	18	21	43	39	9	13	45	37	7	15	82	22	29	23	27	25	56	48	17	35	21	31	0.330607	-0.925173	0.447778	-0.8443	-0.330607	0.925173	-0.447778	0.8443	1
108	F	29		1	0.625	RIGHT	5	3	3	7	21	23	23	19	44	42	8	10	42	44	10	8	86	18	30	22	24	28	54	50	18	34	25	27	-0.238344	-0.651322	-0.932871	-0.303363	0.238344	0.651322	0.932871	0.303363	1
109	F	19		1	0.741935	RIGHT	4	4	3	12	22	22	23	14	44	37	8	15	36	45	16	7	81	23	34	18	25	27	59	45	28	24	32	20	-0.52282	-0.37747	-0.932871	1.04898	0.52282	0.37747	0.932871	-1.04898	1
110	M	25		1	0.666667	RIGHT	3	2	3	6	23	24	23	20	47	43	5	9	44	46	8	6	90	14	30	22	26	26	56	48	37	15	38	14	-0.517456	-0.81859	-0.959733	-0.184593	0.517456	0.81859	0.959733	0.184593	1
111	F	28		1	-0.925926	LEFT	3	4	2	5	23	22	24	21	45	45	7	7	43	47	9	5	90	14	27	25	25	27	52	52	30	22	36	16	-0.807296	-0.37747	-1.209	-0.8443	0.807296	0.37747	1.209	0.8443	1
112	M	26	YES	2	0.609756	RIGHT	7	9	12	16	19	17	14	10	36	24	16	28	27	33	25	19	60	44	33	19	31	21	64	40	17	35	27	25
113	F	21		1	0.851852	RIGHT	5	8	9	13	21	18	17	13	39	30	13	22	31	38	21	14	69	35	31	21	30	22	61	43	30	22	23	29	-0.238344	0.717934	0.723908	1.31945	0.238344	-0.717934	-0.723908	-1.31945	1
114	M	26	YES	2	0.380952	RIGHT	0	1	4	6	26	25	22	20	51	42	1	10	45	48	7	4	93	11	31	21	30	22	61	43	26	26	23	29
115	M	22		1	0.928571	RIGHT	4	6	9	6	22	20	17	20	42	37	10	15	40	39	12	13	79	25	26	26	31	21	57	47	18	34	18	34	-0.270313	0.385773	0.496937	-0.184593	0.270313	-0.385773	-0.496937	0.184593	1
116	M	24		1	0.8	RIGHT	6	9	13	11	20	17	13	15	37	28	15	24	32	33	20	19	65	39	28	24	33	19	61	43	15	37	19	33	0.223974	1.28904	1.46805	1.04603	-0.223974	-1.28904	-1.46805	-1.04603	1
117	M	19		1	0.548387	RIGHT	2	2	6	7	24	24	20	19	48	39	4	13	43	44	9	8	87	17	31	21	30	22	61	43	22	30	27	25	-0.7646	-0.81859	-0.231398	0.0615309	0.7646	0.81859	0.231398	-0.0615309	1
118	M	21		1	0.736842	RIGHT	6	5	7	8	20	21	19	18	41	37	11	15	39	39	13	13	78	26	29	23	27	25	56	48	24	28	32	20	0.223974	0.0846818	0.0113802	0.307655	-0.223974	-0.0846818	-0.0113802	-0.307655	1
119	M	25	YES	2	0.428571	RIGHT	16	11	7	12	10	15	19	14	25	33	27	19	29	29	23	23	58	46	27	25	17	35	44	60	29	23	25	27
120	M	21		1	0.282051	RIGHT	5	2	9	8	21	24	17	18	45	35	7	17	42	38	10	14	80	24	32	20	30	22	62	42	22	30	25	27	-0.0231697	-0.81859	0.496937	0.307655	0.0231697	0.81859	-0.496937	-0.307655	1
121	M	24		1	0.52	RIGHT	3	3	8	7	23	23	18	19	46	37	6	15	42	41	10	11	83	21	30	22	31	21	61	43	24	28	17	35	-0.517456	-0.5175	0.254159	0.0615309	0.517456	0.5175	-0.254159	-0.0615309	1
122	M	23		1	0.68	RIGHT	4	3	11	7	22	23	15	19	45	34	7	18	42	37	10	15	79	25	30	22	33	19	63	41	45	7	47	5	-0.270313	-0.5175	0.982494	0.0615309	0.270313	0.5175	-0.982494	-0.0615309	1
123	M	21		1	0.69697	RIGHT	0	1	2	2	26	25	24	24	51	48	1	4	49	50	3	2	99	5	27	25	28	24	55	49	39	13	36	16	-1.25889	-1.11968	-1.20251	-1.16909	1.25889	1.11968	1.20251	1.16909	1
124	M	21	YES	2	0.625	RIGHT	6	5	10	9	20	21	16	17	41	33	11	19	38	36	14	16	74	30	30	22	30	22	60	44	42	10	42	10
125	M	22		1	0.459459	RIGHT	2	1	6	9	24	25	20	17	49	37	3	15	42	44	10	8	86	18	34	18	30	22	64	40	25	27	23	29	-0.7646	-1.11968	-0.231398	0.553779	0.7646	1.11968	0.231398	-0.553779	1
126	M	21		1	0.948718	RIGHT	1	0	3	1	25	26	23	25	51	48	1	4	51	48	1	4	99	5	27	25	28	24	55	49	43	9	45	7	-1.01174	-1.42077	-0.959733	-1.41521	1.01174	1.42077	0.959733	1.41521	1
127	M	22		1	0.73913	RIGHT	5	3	12	12	21	23	14	14	44	28	8	24	37	35	15	17	72	32	35	17	33	19	68	36	24	28	22	30	-0.0231697	-0.5175	1.22527	1.29215	0.0231697	0.5175	-1.22527	-1.29215	1
128	F	23		1	0.625	RIGHT	4	4	9	11	22	22	17	15	44	32	8	20	37	39	15	13	76	28	33	19	31	21	64	40	23	29	19	33	-0.52282	-0.37747	0.723908	0.778511	0.52282	0.37747	-0.723908	-0.778511	1
129	F	21		1	0.756098	RIGHT	4	3	6	7	22	23	20	19	45	39	7	13	42	42	10	10	84	20	30	22	28	24	58	46	21	31	28	24	-0.52282	-0.651322	-0.104482	-0.303363	0.52282	0.651322	0.104482	0.303363	1
130	F	21		1	-0.615385	LEFT	8	6	10	11	18	20	16	15	38	31	14	21	35	34	17	18	69	35	31	21	28	24	59	45	32	20	21	31	0.615083	0.170232	1.00004	0.778511	-0.615083	-0.170232	-1.00004	-0.778511	1
131	F	21		1	0.636364	RIGHT	1	1	1	3	25	25	25	23	50	48	2	4	48	50	4	2	98	6	28	24	26	26	54	50	41	11	44	8	-1.37625	-1.19902	-1.48513	-1.38524	1.37625	1.19902	1.48513	1.38524	1
132	F	19		1	0.785714	RIGHT	4	3	5	7	22	23	21	19	45	40	7	12	42	43	10	9	85	19	30	22	27	25	57	47	34	18	24	28	-0.52282	-0.651322	-0.380612	-0.303363	0.52282	0.651322	0.380612	0.303363	1
133	F	19		1	0.578947	RIGHT	9	7	7	12	17	19	19	14	36	33	16	19	33	36	19	16	69	35	31	21	24	28	55	49	26	26	23	29	0.899558	0.444083	0.171648	1.04898	-0.899558	-0.444083	-0.171648	-1.04898	1
134	F	20		1	0.62963	RIGHT	12	17	10	5	14	9	16	21	23	37	29	15	30	30	22	22	60	44	14	38	24	28	38	66	23	29	29	23	1.75299	3.18259	1.00004	-0.8443	-1.75299	-3.18259	-1.00004	0.8443	2
135	F	19		1	0.692308	RIGHT	4	2	7	3	22	24	19	23	46	42	6	10	47	41	5	11	88	16	27	25	29	23	56	48	26	26	17	35	-0.52282	-0.925173	0.171648	-1.38524	0.52282	0.925173	-0.171648	1.38524	1
136	F	22		1	0.615385	RIGHT	4	4	3	8	22	22	23	18	44	41	8	11	40	45	12	7	85	19	30	22	25	27	55	49	36	16	35	17	-0.52282	-0.37747	-0.932871	-0.0328948	0.52282	0.37747	0.932871	0.0328948	1
137	F	24		1	0.75	RIGHT	2	4	4	6	24	22	22	20	46	42	6	10	42	46	10	6	88	16	28	24	28	24	56	48	13	39	17	35	-1.09177	-0.37747	-0.656741	-0.573832	1.09177	0.37747	0.656741	0.573832	1
138	M	21		1	0.935484	RIGHT	1	2	1	0	25	24	25	26	49	51	3	1	50	50	2	2	100	4	24	28	26	26	50	54	26	26	27	25	-1.01174	-0.81859	-1.44529	-1.66134	1.01174	0.81859	1.44529	1.66134	1
139	F	22		1	-0.483871	LEFT	10	12	8	12	16	14	18	14	30	32	22	20	28	34	24	18	62	42	26	26	24	28	50	54	47	5	47	5	1.18403	1.81334	0.447778	1.04898	-1.18403	-1.81334	-0.447778	-1.04898	1
140	F	24		1	-0.354839	LEFT	6	1	3	2	20	25	23	24	45	47	7	5	49	43	3	9	92	12	27	25	23	29	50	54	28	24	23	29	0.0461312	-1.19902	-0.932871	-1.65571	-0.0461312	1.19902	0.932871	1.65571	1
141	F	22		1	-0.419355	LEFT	2	3	4	5	24	23	22	21	47	43	5	9	44	46	8	6	90	14	28	24	28	24	56	48	22	30	31	21	-1.09177	-0.651322	-0.656741	-0.8443	1.09177	0.651322	0.656741	0.8443	1
142	M	22		1	-0.6875	LEFT	10	2	7	8	16	24	19	18	40	37	12	15	42	35	10	17	77	27	32	20	23	29	55	49	41	11	39	13	1.21255	-0.81859	0.0113802	0.307655	-1.21255	0.81859	-0.0113802	-0.307655	1
143	M	19		1	-0.533333	LEFT	0	1	0	1	26	25	26	25	51	51	1	1	50	52	2	0	102	2	26	26	26	26	52	52	45	7	43	9	-1.25889	-1.11968	-1.68807	-1.41521	1.25889	1.11968	1.68807	1.41521	1
144	M	31		1	-0.47619	LEFT	8	8	4	9	18	18	22	17	36	39	16	13	35	40	17	12	75	29	27	25	22	30	49	55	37	15	38	14	0.71826	0.987954	-0.716955	0.553779	-0.71826	-0.987954	0.716955	-0.553779	1
145	F	19		1	-0.631579	LEFT	2	11	4	10	24	15	22	16	39	38	13	14	31	46	21	6	77	27	25	27	28	24	53	51	33	19	45	7	-1.09177	1.53949	-0.656741	0.508042	1.09177	-1.53949	0.656741	-0.508042	1
146	M	22		1	-0.705882	LEFT	5	3	9	11	21	23	17	15	44	32	8	20	38	38	14	14	76	28	34	18	30	22	64	40	29	23	22	30	-0.0231697	-0.5175	0.496937	1.04603	0.0231697	0.5175	-0.496937	-1.04603	1
147	F	21		1	-0.4	LEFT	7	9	8	11	19	17	18	15	36	33	16	19	32	37	20	15	69	35	28	24	27	25	55	49	28	24	31	21	0.330607	0.991785	0.447778	0.778511	-0.330607	-0.991785	-0.447778	-0.778511	1
148	F	20		1	-0.621622	LEFT	5	7	5	12	21	19	21	14	40	35	12	17	33	42	19	10	75	29	31	21	26	26	57	47	25	27	25	27	-0.238344	0.444083	-0.380612	1.04898	0.238344	-0.444083	0.380612	-1.04898	1
149	F	19		1	-0.666667	LEFT	7	3	3	8	19	23	23	18	42	41	10	11	41	42	11	10	83	21	31	21	22	30	53	51	29	23	25	27	0.330607	-0.651322	-0.932871	-0.0328948	-0.330607	0.651322	0.932871	0.0328948	1
150	M	23		1	-0.866667	LEFT	3	6	5	0	23	20	21	26	43	47	9	5	46	44	6	8	90	14	20	32	28	24	48	56	35	17	35	17	-0.517456	0.385773	-0.474177	-1.66134	0.517456	-0.385773	0.474177	1.66134	1
151	F	24	YES	2	-0.513514	LEFT	6	5	9	4	20	21	17	22	41	39	11	13	43	37	9	15	80	24	25	27	29	23	54	50	20	32	23	29
152	F	25		1	-0.52381	LEFT	5	3	3	12	21	23	23	14	44	37	8	15	37	44	15	8	81	23	35	17	24	28	59	45	43	9	44	8	-0.238344	-0.651322	-0.932871	1.04898	0.238344	0.651322	0.932871	-1.04898	1
153	F	25		1	-0.5625	LEFT	1	4	4	2	25	22	22	24	47	46	5	6	46	47	6	5	93	11	24	28	29	23	53	51	19	33	16	36	-1.37625	-0.37747	-0.656741	-1.65571	1.37625	0.37747	0.656741	1.65571	1
WITHIN-SUBJECTS FACTORS	Side of action (i.e., the side - from the observer's perspective - in which the figure's action was represented; 2 levels: right, left)
	Perceived orientation of the figure (2 levels: back view, front view)
	Hemifield of presentation (2 levels: right, left)
BETWEEN-SUBJECTS FACTORS	Participant's sex (2 levels: female, male)
SIGNIFICANT EFFECTS	Perceived orientation of the figure (F1,123 = 575.167; p < 0.001; η2 = 0.743; Mfront = 81.46; Mback = 22.54)
	Perceived orientation of the figure x Side of action (F1,123 = 31.898; p < 0.001; η2 = 0.009; Figure 1)
	Perceived orientation of the figure x Hemifield of presentation x Participant's sex (F1,123 = 6.792; p = 0.010; η2 = 0.001; Figure 2)
	Perceived orientation of the figure x Side of action x Hemifield of presentation (F1,123 = 9.348; p = 0.003; η2 = 0.002; Figure 3)
	Perceived orientation of the figure x Side of action x Hemifield of presentation x Participant's sex (F1,123 = 11.436; p < 0.001; η2 = 0.002; Figure 4)

## Sheet: LEGEND
AWARENESS	YES: reported awareness or suspicion about the experimental hypotheses
AWARENESS_NUM	1: NO, 2: YES
LATERALITY_QUOTIENT	Score obtained in the Italian version of the Edinburgh Handedness Inventory
LS	LEFT-SIDED
RS	RIGHT-SIDED
LH	LEFT HEMIFIELD
RH	RIGHT HEMIFIELD
B	BACK-FACING
F	FRONT-FACING
L	LEFT-HANDED
R	RIGHT-HANDED
CT	CATCH TRIAL
OUTLIER_ORIENTATION_SEX	1: NO, 2: YES
